# Supplementary material for: Effects of genotype × environment interactions on the morphological and genetic aspects of the seed characteristics of faba beans
Source: Plant Genome. 2025 Oct 15;18(4):e70133. doi: 10.1002/tpg2.70133 (PMC12528823; doi:10.1002/tpg2.70133)
Supplement: Supplementary file 2 — Supplementary Material [file TPG2-18-e70133-s002.xlsx]

## Sheet: Supplementary Tables 1
Supplementary Table1: list of the Egpytian faba bean genotypes used in this study
	No.	ID	Genotpe name	Source	country
	1	FAB_0222	FB-124	Leibniz Institute of Plant Genetics and Crop Plant Research (IPK)	Egypt
	2	FAB_0223	FB-125	Leibniz Institute of Plant Genetics and Crop Plant Research (IPK)	Egypt
	3	FAB_0224	FB-126	Leibniz Institute of Plant Genetics and Crop Plant Research (IPK)	Egypt
	4	FAB_0391	FB-127	Leibniz Institute of Plant Genetics and Crop Plant Research (IPK)	Egypt
	5	FAB_0470	FB-128	Leibniz Institute of Plant Genetics and Crop Plant Research (IPK)	Egypt
	6	FAB_0471	FB-129	Leibniz Institute of Plant Genetics and Crop Plant Research (IPK)	Egypt
	7	FAB_0472	FB-130	Leibniz Institute of Plant Genetics and Crop Plant Research (IPK)	Egypt
	8	FAB_0520	FB-132	Leibniz Institute of Plant Genetics and Crop Plant Research (IPK)	Egypt
	9	FAB_0594	FB-133	Leibniz Institute of Plant Genetics and Crop Plant Research (IPK)	Egypt
	10	FAB_0596	FB-134	Leibniz Institute of Plant Genetics and Crop Plant Research (IPK)	Egypt
	11	FAB_5908	FB-135	Leibniz Institute of Plant Genetics and Crop Plant Research (IPK)	Egypt
	12	FAB_5911	FB-136	Leibniz Institute of Plant Genetics and Crop Plant Research (IPK)	Egypt
	13	FAB_5912	FB-137	Leibniz Institute of Plant Genetics and Crop Plant Research (IPK)	Egypt
	14	FAB_5914	FB-138	Leibniz Institute of Plant Genetics and Crop Plant Research (IPK)	Egypt
	15	FAB_5915	FB-139	Leibniz Institute of Plant Genetics and Crop Plant Research (IPK)	Egypt
	16	FAB_5921	FB-140	Leibniz Institute of Plant Genetics and Crop Plant Research (IPK)	Egypt
	17	FAB_5922	FB-141	Leibniz Institute of Plant Genetics and Crop Plant Research (IPK)	Egypt
	18	FAB_5928	FB-143	Leibniz Institute of Plant Genetics and Crop Plant Research (IPK)	Egypt
	19	FAB_5929	FB-144	Leibniz Institute of Plant Genetics and Crop Plant Research (IPK)	Egypt
	20	FAB_5931	FB-145	Leibniz Institute of Plant Genetics and Crop Plant Research (IPK)	Egypt
	21	FAB_5939	FB-146	Leibniz Institute of Plant Genetics and Crop Plant Research (IPK)	Egypt
	22	FAB_5940	FB-147	Leibniz Institute of Plant Genetics and Crop Plant Research (IPK)	Egypt
	23	FAB_5945	FB-148	Leibniz Institute of Plant Genetics and Crop Plant Research (IPK)	Egypt
	24	FAB_5947	FB-149	Leibniz Institute of Plant Genetics and Crop Plant Research (IPK)	Egypt
	25	FAB_5952	FB-150	Leibniz Institute of Plant Genetics and Crop Plant Research (IPK)	Egypt
	26	FAB_5956	FB-151	Leibniz Institute of Plant Genetics and Crop Plant Research (IPK)	Egypt
	27	FAB_5957	FB-152	Leibniz Institute of Plant Genetics and Crop Plant Research (IPK)	Egypt
	28	FAB_5959	FB-153	Leibniz Institute of Plant Genetics and Crop Plant Research (IPK)	Egypt
	29	FAB_5960	FB-154	Leibniz Institute of Plant Genetics and Crop Plant Research (IPK)	Egypt
	30	FAB_5961	FB-155	Leibniz Institute of Plant Genetics and Crop Plant Research (IPK)	Egypt
	31	FAB_5974	FB-156	Leibniz Institute of Plant Genetics and Crop Plant Research (IPK)	Egypt
	32	FAB_5975	FB-157	Leibniz Institute of Plant Genetics and Crop Plant Research (IPK)	Egypt
	33	FAB_5976	FB-158	Leibniz Institute of Plant Genetics and Crop Plant Research (IPK)	Egypt
	34	FAB_5977	FB-159	Leibniz Institute of Plant Genetics and Crop Plant Research (IPK)	Egypt
	35	FAB_5979	FB-160	Leibniz Institute of Plant Genetics and Crop Plant Research (IPK)	Egypt
	36	FAB_5983	FB-161	Leibniz Institute of Plant Genetics and Crop Plant Research (IPK)	Egypt
	37	FAB_5987	FB-162	Leibniz Institute of Plant Genetics and Crop Plant Research (IPK)	Egypt
	38	FAB_5989	FB-163	Leibniz Institute of Plant Genetics and Crop Plant Research (IPK)	Egypt
	39	FAB_5991	FB-164	Leibniz Institute of Plant Genetics and Crop Plant Research (IPK)	Egypt
	40	FAB_5992	FB-165	Leibniz Institute of Plant Genetics and Crop Plant Research (IPK)	Egypt
	41	FAB_5996	FB-166	Leibniz Institute of Plant Genetics and Crop Plant Research (IPK)	Egypt
	42	FAB_5997	FB-167	Leibniz Institute of Plant Genetics and Crop Plant Research (IPK)	Egypt
	43	FAB_5998	FB-168	Leibniz Institute of Plant Genetics and Crop Plant Research (IPK)	Egypt
	44	FAB_6001	FB-169	Leibniz Institute of Plant Genetics and Crop Plant Research (IPK)	Egypt
	45	FAB_6002	FB-170	Leibniz Institute of Plant Genetics and Crop Plant Research (IPK)	Egypt
	46	FAB_6004	FB-171	Leibniz Institute of Plant Genetics and Crop Plant Research (IPK)	Egypt
	47	FAB_6006	FB-172	Leibniz Institute of Plant Genetics and Crop Plant Research (IPK)	Egypt
	48	FAB_6010	FB-173	Leibniz Institute of Plant Genetics and Crop Plant Research (IPK)	Egypt
	49	FAB_6012	FB-174	Leibniz Institute of Plant Genetics and Crop Plant Research (IPK)	Egypt
	50	FAB_6014	FB-175	Leibniz Institute of Plant Genetics and Crop Plant Research (IPK)	Egypt
	51	FAB_6017	FB-176	Leibniz Institute of Plant Genetics and Crop Plant Research (IPK)	Egypt
	52	FAB_6020	FB-177	Leibniz Institute of Plant Genetics and Crop Plant Research (IPK)	Egypt
	53	FAB_6029	FB-178	Leibniz Institute of Plant Genetics and Crop Plant Research (IPK)	Egypt
	54	FAB_6037	FB-179	Leibniz Institute of Plant Genetics and Crop Plant Research (IPK)	Egypt
	55	FAB_6060	FB-180	Leibniz Institute of Plant Genetics and Crop Plant Research (IPK)	Egypt
	56	FAB_6070	FB-181	Leibniz Institute of Plant Genetics and Crop Plant Research (IPK)	Egypt
	57	FAB_6073	FB-182	Leibniz Institute of Plant Genetics and Crop Plant Research (IPK)	Egypt
	58	FAB_6076	FB-183	Leibniz Institute of Plant Genetics and Crop Plant Research (IPK)	Egypt
	59	FAB_6391	FB-184	Leibniz Institute of Plant Genetics and Crop Plant Research (IPK)	Egypt
	60	FAB_0297	FB-185	Leibniz Institute of Plant Genetics and Crop Plant Research (IPK)	Egypt
	61	FAB_0308	FB-186	Leibniz Institute of Plant Genetics and Crop Plant Research (IPK)	Egypt
	62	FAB_5925	FB-187	Leibniz Institute of Plant Genetics and Crop Plant Research (IPK)	Egypt
	63	FAB_5938	FB-188	Leibniz Institute of Plant Genetics and Crop Plant Research (IPK)	Egypt
	64	FAB_5949	FB-189	Leibniz Institute of Plant Genetics and Crop Plant Research (IPK)	Egypt
	65	FAB_5973	FB-190	Leibniz Institute of Plant Genetics and Crop Plant Research (IPK)	Egypt
	66	FAB_5990	FB-191	Leibniz Institute of Plant Genetics and Crop Plant Research (IPK)	Egypt
	67	FAB_6005	FB-192	Leibniz Institute of Plant Genetics and Crop Plant Research (IPK)	Egypt
	68	FAB_6007	FB-193	Leibniz Institute of Plant Genetics and Crop Plant Research (IPK)	Egypt
	69	FAB_6539	FB-194	Leibniz Institute of Plant Genetics and Crop Plant Research (IPK)	Egypt
	70	FAB_6677	FB-195	Leibniz Institute of Plant Genetics and Crop Plant Research (IPK)	Egypt
	71	FAB_6678	FB-196	Leibniz Institute of Plant Genetics and Crop Plant Research (IPK)	Egypt
	72	FAB_6679	FB-197	Leibniz Institute of Plant Genetics and Crop Plant Research (IPK)	Egypt
	73	FAB_6683	FB-198	Leibniz Institute of Plant Genetics and Crop Plant Research (IPK)	Egypt
	74	FAB_6684	FB-199	Leibniz Institute of Plant Genetics and Crop Plant Research (IPK)	Egypt
	75	FAB_6685	FB-200	Leibniz Institute of Plant Genetics and Crop Plant Research (IPK)	Egypt
	76	FAB_6686	FB-201	Leibniz Institute of Plant Genetics and Crop Plant Research (IPK)	Egypt
	77	FAB_6687	FB-202	Leibniz Institute of Plant Genetics and Crop Plant Research (IPK)	Egypt
	78	FAB_6707	FB-203	Leibniz Institute of Plant Genetics and Crop Plant Research (IPK)	Egypt
	79	FAB_6710	FB-204	Leibniz Institute of Plant Genetics and Crop Plant Research (IPK)	Egypt
	80	FAB_6713	FB-205	Leibniz Institute of Plant Genetics and Crop Plant Research (IPK)	Egypt
	81	FAB_6714	FB-206	Leibniz Institute of Plant Genetics and Crop Plant Research (IPK)	Egypt
	82	FAB_6715	FB-207	Leibniz Institute of Plant Genetics and Crop Plant Research (IPK)	Egypt
	83	FAB_6719	FB-208	Leibniz Institute of Plant Genetics and Crop Plant Research (IPK)	Egypt
	84	FAB_6727	FB-209	Leibniz Institute of Plant Genetics and Crop Plant Research (IPK)	Egypt
	85	FAB_6728	FB-210	Leibniz Institute of Plant Genetics and Crop Plant Research (IPK)	Egypt
	86	FAB_6729	FB-211	Leibniz Institute of Plant Genetics and Crop Plant Research (IPK)	Egypt
	87	FAB_6734	FB-212	Leibniz Institute of Plant Genetics and Crop Plant Research (IPK)	Egypt
	88	FAB_6737	FB-213	Leibniz Institute of Plant Genetics and Crop Plant Research (IPK)	Egypt
	89	FAB_6743	FB-214	Leibniz Institute of Plant Genetics and Crop Plant Research (IPK)	Egypt
	90	FAB_6744	FB-215	Leibniz Institute of Plant Genetics and Crop Plant Research (IPK)	Egypt
	91	FAB_6748	FB-216	Leibniz Institute of Plant Genetics and Crop Plant Research (IPK)	Egypt
	92	FAB_6749	FB-217	Leibniz Institute of Plant Genetics and Crop Plant Research (IPK)	Egypt
	93	FAB_6767	FB-218	Leibniz Institute of Plant Genetics and Crop Plant Research (IPK)	Egypt
	94	FAB_6898	FB-220	Leibniz Institute of Plant Genetics and Crop Plant Research (IPK)	Egypt
	95	FAB_6900	FB-222	Leibniz Institute of Plant Genetics and Crop Plant Research (IPK)	Egypt
	96	FAB_6901	FB-223	Leibniz Institute of Plant Genetics and Crop Plant Research (IPK)	Egypt
	97	FAB_7119	FB-224	Leibniz Institute of Plant Genetics and Crop Plant Research (IPK)	Egypt
	98	FAB_7390	FB-225	Leibniz Institute of Plant Genetics and Crop Plant Research (IPK)	Egypt
	99	FAB_7391	FB-226	Leibniz Institute of Plant Genetics and Crop Plant Research (IPK)	Egypt
	100	Roomy80	Fb-227	Assiut Univeristy, Egypt	Egypt
	101	Assiut136	Fb-228	Assiut Univeristy, Egypt	Egypt
	102	Assiut120	Fb-229	Assiut Univeristy, Egypt	Egypt
	103	Assuit159	Fb-230	Assiut Univeristy, Egypt	Egypt
	104	Assuit215	Fb-231	Assiut Univeristy, Egypt	Egypt
	105	Sakha-3	Fb-241	Assiut Univeristy, Egypt	Egypt
	106	Giza-843	Fb-243	Egyptian Gene Bank, Eygpt	Egypt
	107	Masr-1	Fb-244	Egyptian Gene Bank, Eygpt	Egypt
	108	Giza-716	Fb-245	Assiut Univeristy, Egypt	Egypt
	109	Nubaria-1	Fb-247	Assiut Univeristy, Egypt	Egypt
	110	Wadi-1	Fb-248	Egyptian Gene Bank, Eygpt	Egypt

## Sheet: Supplementary Tables 2, 3 , 4 
	Table S2: The phenotype of 5 traits of 110 genotypes in two locations.
	Traits	Min		Max		Mean
		Egypt	Germany	Egypt	Germany	Egypt	Germany
	SL	10.77	11.3	21.87	22.2	16.1	14.9
	SW	8.1	9.1	15.33	16.6	11.1	11.1
	SA	71.87	79	319.17	305.1	141.6	130.6
	SI	305.89	75.49	1286.82	1258.25	573.3	343.7
	TSW	405.23	396.5	1478.2	1578.1	674.4	706.7
	Table S3: Analysis of variance for all traits scoring of 110 Egyptian genotypes.
	Sours of variation	df	TSW	SL	SW	SA	SI
	R	2	0.23	17.82**	9.62**	8.75**	0.06
	G	112	14.33**	7.51**	6.80**	11.11**	16.64**
	H2		0.93	0.87	0.85	0.91	0.94
	Table S4: Analysis of variance for all traits scoring of 110 Germany genotypes.
	Sours of variation	df	TSW	SL	SW	SA	SI
	R	2	5.65**	7.04**	4.98**	5.08**	4.90**
	G	112	33.52**	26.38**	25.12**	42.58**	38.00**
	H2		0.97	0.96	0.96	0.97	0.97

## Sheet: Supplementary Table 5 
Supplementary Table 5:The list of high and low-performance-common genotypes selected based on selection index
	Code	Name of gynotype	Selection index		performance
			Egypt	Germany
	FB-193	FAB_6007	305.89	103.96	low
	FB-185	FAB_0297	401.85	75.49	low
	FB-218	FAB_6767	427.34	207.19	low
	FB-195	FAB_6677	435.01	227.39	low
	FB-197	FAB_6679	436.89	219.02	low
	FB-217	FAB_6749	439.7	146.62	low
	FB-192	FAB_6005	459.57	198.67	low
	FB-227	Roomy80	1286.82	1258.25	high
	FB-231	Assuit215	1111.02	913.06	high
	FB-241	Sakha-3	1105.68	478.45	high
	FB-228	Assiut136	1033.52	688.71	high
	FB-229	Assiut120	964.66	687.15	high
	FB-225	FAB_7390	960.2	547.67	high
	FB-230	Assuit159	939.61	482.53	high
	FB-226	FAB_7391	891.92	474.66	high
	FB-222	FAB_6900	762.1	885.77	high
	FB-248	Wadi-1	708.07	463.83	high
	FB-153	FAB_5959	656.58	451.67	high

## Sheet: Supplementary Table6
	Supplementary Table 6 : Detailed GWAS analysis for seed traits traits scored in this study (suggestive P- value)
	Trait	GWAS Model	SNP	CHROM	Pos. (pb)	REF (1)	ALT (1)	allele effect (2)	P value (3)	R2 (4)(%)
	Egypt location
	Area	Farm CPU	S3_1512206230	VF3	1512206230	A	G	12.5597	5.42e-13	20.801
			S4_1075953187	VF4	1075953187	G	A	11.0229	4.04e-06	24.974
			S6_1241132666	VF6	1241132666	T	A	16.5438	9.95e-11	33.276
			S6_273189998	VF6	273189998	G	A	18.8866	5.21e-10	4.454
			S6_603947425	VF6	603947425	G	A	-11.0826	8.15e-08	8.307
	Width	Farm CPU	S1S_834583813	VF1S	834583813	T	C	0.646899	3.3e-07	23.849
			S2_326936234	VF2	326936234	A	C	0.375455	2.27e-05	5.416
			S3_583518203	VF3	583518203	C	G	-0.514027	1.06e-08	14.935
			S3_13541428	VF3	13541428	C	T	0.519526	3.16e-07	24.873
			S3_1045938030	VF3	1045938030	C	G	-0.253007	3.38e-06	11.998
			S4_1500472246	VF4	1500472246	T	C	0.317401	5.88e-10	12.078
			S4_748345566	VF4	748345566	A	T	0.601279	2.36e-09	18.857					1016761842
			S5_1043549195	VF5	1043549195	A	T	0.334544	4.59e-06	1.92
			S6_1241132666	VF6	1241132666	T	A	0.655492	6.31e-13	31.839
			S6_326175099	VF6	326175099	A	G	-0.396839	7.18e-10	2.86
			S6_232304994	VF6	232304994	T	G	-0.295472	9.92e-07	15.836
			S6_758732769	VF6	758732769	C	T	0.251817	2.37e-05	7.172
	TSW	Farm CPU	S1L_1016761842	VF1L	1016761842	A	C	34.9652	2.88e-05	3.933
			S2_1351835725	VF2	1351835725	A	G	69.5201	8.98e-06	28.932
			S2_1208980961	VF2	1208980961	T	C	52.9913	0.000716757	8.318
			S3_1051805975	VF3	1051805975	T	A	44.3932	1.54e-06	8.534
			S4_1407120030	VF4	1407120030	T	A	34.0829	5.08e-06	19.632
			S5_880315050	VF5	880315050	C	T	65.8054	1.38e-11	23.543
			S5_327796411	VF5	327796411	C	T	55.2057	8.27e-08	3.455
			S6_1349979464	VF6	1349979464	C	T	66.3667	2.02e-07	23.29
			S6_854087523	VF6	854087523	T	C	-80.4172	7.79e-06	6.283
	SI	KIN+Farm CPU	S1S_210468545	VF1S	210468545	C	G	-54.4711	1.29e-06	3.17
			S4_1402504193	VF4	1402504193	T	A	-34.982	3.73e-06	6.204
			S5_1193729326	VF5	1193729326	G	A	58.2281	2.44e-07	6.499
			S6_824412621	VF6	824412621	C	A	49.6051	1.52e-07	19.845
	Length	MLM	S2_12097707	VF2	12097707	G	A	-1.75875	3.17e-05	28.317
	Germany location							allele effect (2)	P value (3)
	Width	KIN+Farm CPU	SCONTIG_5089_67977	UN	67977	G	C	0.442107	2.71e-08	9.508
			S1L_1104784699	VF1L	1104784699	C	T	-0.268254	3.21e-08	3.705
			S1L_905971054	VF1L	905971054	G	C	-0.440583	1.76e-07	10.244
			S1L_161868648	VF1L	161868648	C	T	0.454848	1.43e-06	15.497
			S1S_807199946	VF1S	807199946	G	A	0.261686	1.18e-07	5.88
			S1S_640073555	VF1S	640073555	C	T	-0.282594	8.09e-06	11.242
			S4_1605978847	VF4	1605978847	T	C	0.43193	3.98e-07	13.15
			S6_168504658	VF6	168504658	C	T	0.388619	5.12e-07	14.406
			S6_490708042	VF6	490708042	T	A	0.341875	3.06e-05	8.784
	TSW	Farm CPU	S1L_1127089322	VF1L	1127089322	C	T	-77.5076	6.27e-16	17
			S1L_1202495575	VF1L	1202495575	C	T	75.1391	2.63e-09	18.665
			S1S_37462343	VF1S	37462343	C	T	-31.4695	2.64e-05	8.053
			S3_690637753	VF3	690637753	G	A	76.6909	1.64e-07	6.945
			S4_241701587	VF4	241701587	A	C	55.5705	1.52e-06	11.026
			S4_152257967	VF4	152257967	T	C	70.8548	8.61e-06	15.201
			S4_1080647920	VF4	1080647920	C	T	41.3342	1.77e-05	14.134
			S6_882692345	VF6	882692345	T	C	47.1281	9.72e-08	5.048
	SI	Farm CPU	S1L_408455892	VF1L	408455892	C	T	-38.5659	5.98e-12	1.802
			S1L_1202495575	VF1L	1202495575	C	T	64.543	1e-11	18.379
			S1L_815393629	VF1L	815393629	G	A	-64.4484	3.89e-11	7.503
			S1L_1124948001	VF1L	1124948001	C	T	-37.085	6.57e-09	10.237
			S1L_888470740	VF1L	888470740	A	G	-25.4427	7.83e-08	8.466
			S1L_406260950	VF1L	406260950	T	C	63.9758	2.46e-06	18.438
			S2_1539363623	VF2	1539363623	C	T	35.9201	2.7e-08	3.735
			S3_690637753	VF3	690637753	G	A	89.7365	2.05e-12	6.491
			S3_23178458	VF3	23178458	G	T	-42.0228	1.98e-09	8.226
			S3_981307869	VF3	981307869	T	C	55.948	2.2e-07	19.834
			S4_1338737136	VF4	1338737136	A	T	-23.6943	3.67e-09	9.119
			S5_337297710	VF5	337297710	G	A	41.6476	6.52e-09	5.278
			S6_273970891	VF6	273970891	C	T	-56.3132	2.13e-11	3.264
	Length	Farm CPU	S1L_1127089322	VF1L	1127089322	C	T	-0.429583	1.41e-08	21.463
			S1L_849150789	VF1L	849150789	G	A	-0.307934	1.7e-06	8.583
			S2_1134625550	VF2	1134625550	T	C	0.83599	3.22e-08	11.487
			S2_23565192	VF2	23565192	A	G	-0.340518	4.74e-08	10.253
			S3_1231855043	VF3	1231855043	C	T	0.644264	2.5e-08	5.71
			S3_1294639178	VF3	1294639178	A	T	-0.905709	1.55e-07	15.583
			S4_1080647920	VF4	1080647920	C	T	0.5165	4.48e-09	13.462
			S6_882692345	VF6	882692345	T	C	0.595466	1.8e-13	9.21
	Area	Farm CPU	S1L_1127089322	VF1L	1127089322	C	T	-14.6845	3.04e-18	15.996
			S1L_1204185206	VF1L	1204185206	T	C	9.32659	8.71e-11	11.239
			S1L_406260950	VF1L	406260950	T	C	15.1244	1.04e-09	15.201
			S2_927321170	VF2	927321170	T	A	7.3599	1.48e-05	7.041
			S2_927321218	VF2	927321218	A	G	7.3599	1.48e-05	6.731
			S3_418621750	VF3	418621750	G	C	-14.3152	2.33e-09	2.753
			S3_690637753	VF3	690637753	G	A	12.8165	1.2e-07	4.468
			S4_241701587	VF4	241701587	A	C	11.8019	6.68e-11	10.753
			S4_1080647920	VF4	1080647920	C	T	7.49871	1.59e-06	13.989
	1	Blue color refers to the target allele.
	2	Allele effect of the ALT allele
	3	P value of the marker
	4	Phenotypic variation explained by marker (%)

## Sheet: Supplementary Table 7
	Supplementary Table 7: Detailed GWAS analysis for seed traits scored in this study(.001) P- value
	Trait	GWAS Model	SNP		CHROM	Pos. (pb)	REF (1)	ALT (1)	allele effect (2)	P value (3)	R2 (4)(%)
	Egypt locations
	Area	FarmCPU
			S1L_520831106	1	VF1L	520831106	C	T	12.3887	7.35e-05	11.247
			S1L_51813290	2	VF1L	51813290	C	T	-10.8427	0.000160096	1.319
			S1L_535821841	3	VF1L	535821841	C	T	-6.77868	0.000180818	4.632
			S1L_535661392	4	VF1L	535661392	T	C	-6.6158	0.000184033	2.902
			S1L_535661411	5	VF1L	535661411	C	T	-6.6158	0.000184033	2.902
			S1S_1020639105	2	VF1S	1020639105	C	A	-5.74596	0.00079962	7.682
			S2_840031978	1	VF2	840031978	C	T	8.56329	0.000284309	3.627
			S2_1505519653	2	VF2	1505519653	C	T	10.6204	0.000326455	4.489
			S2_474136362	3	VF2	474136362	C	T	-7.31633	0.000378298	9.045
			S3_1278644420	2	VF3	1278644420	G	C	5.50901	0.000232267	5.401
			S3_13541428	4	VF3	13541428	C	T	10.1242	0.000402962	25.086
			S3_430406679	5	VF3	430406679	G	A	8.04151	0.000838653	10.115
			S4_1153209237	2	VF4	1153209237	C	T	16.6866	0.000134622	8.919
			S5_1109329164	2	VF5	1109329164	A	G	11.9359	7.29e-05	27.509
			S5_250893388	3	VF5	250893388	T	C	5.71422	0.000158307	7.456
			S5_922137587	4	VF5	922137587	G	C	-10.4709	0.00075323	1.611
			S5_930731081	5	VF5	930731081	G	A	-6.25561	0.000788565	1.597
			S6_148504805	4	VF6	148504805	A	C	-7.74747	0.000512399	4.067
			SCONTIG_7482_271524	9	UN	271524	C	T	5.19274	0.000106405	1.708
	Width	Farm CPU	S1L_1413554221	1	VF1L	1413554221	A	G	-0.289425	9.51e-05	5.146
			S1L_1502573757	2	VF1L	1502573757	G	C	0.196239	0.000635555	4.828
			S1S_846891516	2	VF1S	846891516	A	G	-0.20692	0.000310215	1.237
			S2_11442644	2	VF2	11442644	G	T	0.240842	5.65e-05	2.447
			S2_34328660	3	VF2	34328660	A	G	0.331133	0.000284471	3.437
			S2_12097707	4	VF2	12097707	G	A	-0.269926	0.000452762	16.932
			S4_588410380	3	VF4	588410380	C	T	0.241831	0.000541771	1.843
			S6_704384436	6	VF6	704384436	T	C	0.227592	0.000118283	7.321
			S6_556767430	7	VF6	556767430	C	A	0.22258	0.000187722	4.462
			S6_551094619	8	VF6	551094619	A	T	0.196045	0.000748903	1.914
			SCONTIG_6939_375951	16	UN	375951	A	G	0.274047	0.000100467	10.218
	TSW	Farm CPU	SCONTIG_7087_289614	15	UN	289614	C	T	-44.0924	0.000609578	1.55
			S1L_580660543	2	VF1L	580660543	A	T	44.077	0.000767591	7.744
			S1L_1522037094	3	VF1L	1522037094	G	T	-34.9328	0.000880555	1.06
			S1S_851777681	1	VF1S	851777681	T	G	-32.7581	0.000649912	3.828
			S1S_1131596634	2	VF1S	1131596634	G	A	85.2839	0.000835169	1.539
			S1S_767724267	3	VF1S	767724267	C	T	38.388	0.000993765	24.161
			S2_1208980961	2	VF2	1208980961	T	C	52.9913	0.000716757	8.318
			S3_18239144	2	VF3	18239144	C	T	-26.1766	0.000809991	1.124
			S3_1179904306	3	VF3	1179904306	A	G	28.0636	0.000934602	1.441
			S5_483713141	1	VF5	483713141	C	A	59.6439	4.46e-05	16.933
	SI	KIN+Farm CPU	S1L_1794721353	1	VF1L	1794721353	T	G	48.3067	3.98e-05	21.812
			S1L_1792591893	2	VF1L	1792591893	C	G	-32.5601	0.000394853	1.349
			S1L_1793872461	3	VF1L	1793872461	A	G	28.9274	0.000451142	3.023
			S1L_1049955470	4	VF1L	1049955470	G	T	25.6779	0.000687312	3.075
			S1L_1697799205	5	VF1L	1697799205	T	C	22.0577	0.000849586	4.647
			S1S_291532021	1	VF1S	291532021	T	A	34.8634	0.000110731	1.178
			S1S_291532076	2	VF1S	291532076	C	T	31.7263	0.000300514	1.789
			S1S_866099206	4	VF1S	866099206	C	T	38.473	0.000707473	1.348
			S1S_776546519	5	VF1S	776546519	G	C	33.5454	0.000944079	1.247
			S2_257447055	1	VF2	257447055	C	A	58.715	8.85e-05	9.658
			S2_11442644	2	VF2	11442644	G	T	32.2468	0.000115745	5.366
			S2_231859561	3	VF2	231859561	C	G	32.6493	0.00012973	10.86
			S2_339036612	4	VF2	339036612	T	C	45.3192	0.000297233	9.37
			S3_518800277	1	VF3	518800277	C	T	44.5066	9.28e-05	7.315
			S3_26271881	2	VF3	26271881	G	A	68.473	0.000513807	12.233
			S4_289490725	1	VF4	289490725	C	T	-36.9185	7.98e-05	11.915
			S5_881256951	1	VF5	881256951	C	T	35.1813	0.000605396	9.537
			S5_880314960	2	VF5	880314960	A	G	41.1391	0.00073051	3.697
			S6_274146952	1	VF6	274146952	T	C	49.9481	0.000915657	19.174
	Length	MLM	S1L_94056177	1	VF1L	94056177	T	A	0.999896	0.000117756	20.28
			S1L_409475167	2	VF1L	409475167	C	T	1.36517	0.000515297	11.874
			S1L_409475113	3	VF1L	409475113	G	C	1.36517	0.000515297	14.913
			S1L_1706893781	4	VF1L	1706893781	C	T	-1.70072	0.000590896	14.238
			S1L_976788246	5	VF1L	976788246	C	A	1.47613	0.000703491	15.024
			S1L_976788262	6	VF1L	976788262	A	C	1.47613	0.000703491	15.024
			S1L_1737950733	7	VF1L	1737950733	G	A	1.06156	0.000734449	13.573
			S1S_88697657	1	VF1S	88697657	C	T	0.992717	0.000141277	23.269
			S1S_500887916	2	VF1S	500887916	G	A	1.4379	0.000296593	16.071
			S1S_811615912	3	VF1S	811615912	T	C	1.69407	0.000400832	10.402
			S2_864057723	1	VF2	864057723	G	A	1.5044	0.000174406	21.466
			S2_963437272	2	VF2	963437272	T	C	0.956925	0.000860851	16.11
			S2_1061282071	3	VF2	1061282071	G	A	-1.27933	0.000983807	18.525
			S3_583518203	1	VF3	583518203	C	G	-1.40799	0.000166785	20.734
			S3_583519041	2	VF3	583519041	G	A	-1.43462	0.000277735	19.059
			S3_310949627	3	VF3	310949627	G	A	-1.33582	0.000367748	31.648
			S3_388004522	4	VF3	388004522	G	A	-0.922669	0.000472212	16.478
			S3_1046578196	5	VF3	1046578196	C	T	-1.40217	0.000477401	27.093
			S3_13541428	6	VF3	13541428	C	T	1.58711	0.000491365	19.64
			S3_1046568967	7	VF3	1046568967	G	C	-1.24443	0.000970966	26.457
			S3_1178713883	8	VF3	1178713883	T	C	0.924518	0.000998193	12.63
			S4_158348015	1	VF4	158348015	A	G	1.10755	0.000435153	14.553
			S4_748345566	2	VF4	748345566	A	T	1.24023	0.000629972	14.626
			S4_858093465	3	VF4	858093465	C	T	-1.19351	0.000793639	14.416
			S5_1109329164	1	VF5	1109329164	A	G	1.47903	0.000140507	20.322
			S5_445484712	2	VF5	445484712	G	A	0.932252	0.000569913	16.633
			S6_1241132666	1	VF6	1241132666	T	A	1.24819	4.9e-05	22.122
			S6_232304994	2	VF6	232304994	T	G	-0.939067	0.000439703	19.307
			S6_1399098979	3	VF6	1399098979	G	T	-0.92103	0.000930149	20.863
	Germany locations
	Width	KIN+Farm CPU
			SCONTIG_3175_233736	29	UN	233736	G	C	0.236582	0.000899029	1.731
			S1L_106773759	2	VF1L	106773759	G	T	0.358595	0.00026358	1.441
			S1L_1346095248	3	VF1L	1346095248	G	C	-0.207932	0.000354798	5.738
			S1L_1109792040	4	VF1L	1109792040	T	C	-0.161745	0.000393168	1.527
			S1L_1674363932	5	VF1L	1674363932	C	T	-0.274936	0.000714306	1.499
			S1L_1524501265	6	VF1L	1524501265	C	A	-0.307039	0.000763807	3.179
			S1L_1202495575	7	VF1L	1202495575	C	T	0.264829	0.000764054	15.248
			S2_1034503113	1	VF2	1034503113	A	T	0.192738	0.000226531	7.038
			S3_966832661	1	VF3	966832661	C	T	0.297445	0.000594039	5.139
			S3_631947134	3	VF3	631947134	C	T	0.274383	0.000926255	5.151
			S4_375778811	1	VF4	375778811	A	G	-0.333027	0.000146157	2.807
			S4_271743008	2	VF4	271743008	C	A	-0.334673	0.000926332	2.529
			S4_281219521	3	VF4	281219521	G	T	-0.205832	0.000999478	3.019
			S5_1283510338	1	VF5	1283510338	G	C	-0.254047	0.000761905	1.127
			S6_117325104	1	VF6	117325104	C	A	-0.213226	4.21e-05	6.95
			S6_1048522859	2	VF6	1048522859	C	T	-0.227741	0.000500067	1.859
			S6_215527889	3	VF6	215527889	T	C	-0.342016	0.000739809	2.726
			S6_233851148	4	VF6	233851148	G	A	0.30978	0.00085932	2.035
			S6_233851155	5	VF6	233851155	C	A	0.30978	0.00085932	2.035
	TSW	Farm CPU	S1L_1405046882	1	VF1L	1405046882	T	C	41.8368	0.000119814	1.852
			S1L_1627411002	2	VF1L	1627411002	A	G	42.2647	0.00039275	4.938
			S1L_335138023	4	VF1L	335138023	G	T	34.4232	0.000662365	5.478
			S1L_863334865	5	VF1L	863334865	C	T	-37.8064	0.000878412	4.73
			S1S_546592707	1	VF1S	546592707	T	C	40.3699	0.000292158	1.383
			S1S_275549140	2	VF1S	275549140	G	A	-18.1359	0.000819359	11.747
			S2_239717262	2	VF2	239717262	A	G	-34.6646	0.000711203	1.582
			S3_61431752	1	VF3	61431752	T	C	-48.9319	0.000124686	1.101
			S3_1186536937	2	VF3	1186536937	T	C	33.7699	0.000522155	9.438
			S3_69938067	3	VF3	69938067	T	C	22.4949	0.000848516	1.964
			S4_722646272	1	VF4	722646272	C	T	42.3661	8.64e-05	1.846
			S4_883212243	2	VF4	883212243	A	G	44.1953	0.000218785	1.852
			S4_1413991401	3	VF4	1413991401	T	C	-25.0451	0.000235875	4.312
			S4_1216870636	5	VF4	1216870636	C	T	24.3211	0.000410974	5.667
			S4_1182431232	6	VF4	1182431232	G	A	30.1976	0.000447006	13.744
			S4_1111150226	7	VF4	1111150226	A	T	-35.3358	0.000453105	2.336
			S4_1158088549	9	VF4	1158088549	G	A	35.818	0.00093426	1.516
			S5_683623226	1	VF5	683623226	G	A	32.975	0.000402234	3.01
			S5_282557129	2	VF5	282557129	G	T	48.6612	0.00082947	2.348
			S5_1117290523	3	VF5	1117290523	C	T	43.2487	0.000836086	3.088
			S5_1261450855	4	VF5	1261450855	C	T	-37.26	0.000931795	4.788
			S6_1074556304	1	VF6	1074556304	G	A	30.4166	0.000170753	14.098
			S6_215528537	2	VF6	215528537	T	C	-56.3452	0.000316015	1.288
			S6_212388710	4	VF6	212388710	G	C	-42.6812	0.000598164	3.311
			S6_215527889	5	VF6	215527889	T	C	-49.5282	0.000718575	1.668
	SI	Farm CPU	S1L_161868648	1	VF1L	161868648	C	T	29.9958	0.000188847	17.962
			S1L_674665954	3	VF1L	674665954	C	T	-29.9878	0.000592252	1.29
			S1L_682744810	4	VF1L	682744810	C	A	-43.3251	0.000627676	7.118
			S2_55658387	1	VF2	55658387	C	T	-23.0886	0.00036812	5.66
			S2_519678358	3	VF2	519678358	T	G	-17.1759	0.000658114	11.107
			S4_1523140768	2	VF4	1523140768	C	T	-15.0264	0.000608357	2.402
			S4_1334968463	3	VF4	1334968463	A	G	-40.0338	0.000640631	0.925
			S4_1584523819	4	VF4	1584523819	T	G	-29.3869	0.000885868	1.547
			S5_309041347	1	VF5	309041347	G	A	-18.4582	0.000183757	3.325
			S5_309222092	2	VF5	309222092	T	C	30.789	0.0006929	9.056
			S5_1336040138	3	VF5	1336040138	G	A	25.2582	0.000954018	4.917
			S6_91650536	1	VF6	91650536	C	T	-24.8507	3.59e-05	2.148
			S6_92858282	2	VF6	92858282	C	T	-21.59	0.000254268	2.202
	Length	Farm CPU	SCONTIG_8855_17188	27	UN	17188	C	T	0.321428	0.000456635	1.454
			SCONTIG_5396_183165	30	UN	183165	G	T	0.381658	0.000490315	2.325
			SCONTIG_634_83644	45	UN	83644	T	A	0.382257	0.00094622	1.793
			S1L_1399927660	1	VF1L	1399927660	A	G	0.296101	5.69e-05	3.784
			S1L_161868648	4	VF1L	161868648	C	T	0.309116	0.000193	12.767
			S1L_1000405413	5	VF1L	1000405413	C	T	0.388275	0.000376691	1.787
			S1L_246161423	7	VF1L	246161423	T	C	0.39752	0.000668838	4.942
			S1L_246211452	8	VF1L	246211452	T	G	0.39752	0.000668838	5.63
			S1L_1385011267	9	VF1L	1385011267	A	G	0.291652	0.000745637	6.966
			S1L_1097196866	11	VF1L	1097196866	C	A	0.37445	0.000892413	7.746
			S1S_659764112	1	VF1S	659764112	G	A	0.437723	0.000171672	12.217
			S1S_425643837	3	VF1S	425643837	A	G	0.30118	0.000484341	2.673
			S1S_798978959	4	VF1S	798978959	G	T	0.519142	0.000523664	1.337
			S1S_148262954	5	VF1S	148262954	G	A	-0.268958	0.000724479	12.67
			S2_518373295	1	VF2	518373295	A	G	-0.309757	0.000194577	11.31
			S2_1524406363	2	VF2	1524406363	C	A	0.356097	0.000306205	2.296
			S2_350717675	3	VF2	350717675	A	T	0.371501	0.000722695	1.579
			S3_608888388	3	VF3	608888388	G	A	0.550097	0.000565534	1.156
			S3_1213493342	4	VF3	1213493342	T	G	-0.585576	0.000801332	10.231
			S4_1338737136	1	VF4	1338737136	A	T	-0.158728	0.000178068	11.074
			S4_488566267	2	VF4	488566267	T	C	0.274588	0.000202625	0.697
			S5_391009655	1	VF5	391009655	T	A	0.429293	0.000192015	5.714
			S5_390921835	2	VF5	390921835	C	T	0.382175	0.000325513	1.075
			S5_901910755	3	VF5	901910755	A	G	-0.192977	0.000335771	3.701
			S5_141231862	4	VF5	141231862	G	A	0.239767	0.000449987	1.667
			S6_873409413	1	VF6	873409413	C	T	-0.320553	0.000141293	3.332
	Area	Farm CPU	SCONTIG_634_83644	15	UN	83644	T	A	7.14281	0.00022063	1.283
			SCONTIG_4332_157789	23	UN	157789	G	A	-9.12453	0.000395655	3.489
			SCONTIG_5068_163503	30	UN	163503	T	A	3.71536	0.000595007	9.929
			S1L_1610339840	2	VF1L	1610339840	T	G	7.89552	0.00032587	4.306
			S1L_929628075	3	VF1L	929628075	C	G	-7.78943	0.000464687	6.414
			S1L_1627411002	4	VF1L	1627411002	A	G	5.83033	0.000557874	4.735
			S1L_580660543	5	VF1L	580660543	A	T	6.68659	0.000656183	10.09
			S1L_1617757539	6	VF1L	1617757539	C	A	5.54923	0.000673848	5.824
			S1L_709996479	7	VF1L	709996479	C	G	6.07965	0.000680042	3.427
			S1S_823302997	1	VF1S	823302997	G	A	-8.76852	5.9e-05	6.479
			S1S_780072054	3	VF1S	780072054	G	C	7.52954	0.00067807	1.096
			S2_23553173	3	VF2	23553173	G	C	-3.24127	0.000240936	3.423
			S2_1524406363	4	VF2	1524406363	C	A	6.1445	0.000338124	2.484
			S2_1577685401	5	VF2	1577685401	C	G	-8.80062	0.000466198	3.059
			S2_17614904	6	VF2	17614904	G	A	-6.25805	0.000705584	1.919
			S2_207813990	7	VF2	207813990	G	A	-3.95267	0.000705969	2.413
			S2_997327146	8	VF2	997327146	T	C	-6.08722	0.000941668	5.053
			S2_75141419	9	VF2	75141419	T	C	4.71255	0.000951678	1.044
			S3_119472656	4	VF3	119472656	C	T	-5.08637	0.000124224	2.673
			S3_1600281709	5	VF3	1600281709	C	T	-6.61314	0.000215767	4.647
			S3_22396895	6	VF3	22396895	A	G	6.22478	0.000317451	2.936
			S3_1408297298	7	VF3	1408297298	A	G	4.62087	0.000764876	1.651
			S3_1181944525	8	VF3	1181944525	C	A	6.9165	0.000845996	6.91
			S3_561810338	9	VF3	561810338	C	T	6.5357	0.000896243	5.664
			S4_296304856	1	VF4	296304856	G	C	3.92295	0.000736365	1.692
			S5_801915462	3	VF5	801915462	G	A	7.39594	0.000421177	7.443
			S6_882692345	2	VF6	882692345	T	C	4.00408	0.000559019	7.418
			S6_1234315102	3	VF6	1234315102	C	A	6.57298	0.000767879	2.604
	1	Blue color refere to the target SNP .
	2	allele effect of theALT allele
	3	p value of the marker
	4	phenotypic variation explained by marker (%)
